# Supplementary material for: Comparative outcomes of laparoscopic lateral suspension, sacrocolpopexy, and transvaginal mesh for advanced apical prolapse: A retrospective cohort study
Source: PLoS One. 2025 Sep 12;20(9):e0332526. doi: 10.1371/journal.pone.0332526 (PMC12431353; doi:10.1371/journal.pone.0332526)
Supplement: S2 File — (ZIP) [file pone.0332526.s002.zip]

Archive with 7 entries (7 files):
- S1 Table.docx
- S1_Fig.tif
- S2_Fig.tif
- S3_Fig.tif
- S4_Fig.tif
- S6_Fig.tif
- S5_Fig.tif
